# Supplementary material for: Whole genome sequence analysis of CPV-2 isolates from 1998 to 2020
Source: Virol J. 2023 Jul 3;20:138. doi: 10.1186/s12985-023-02102-2 (PMC10316539; doi:10.1186/s12985-023-02102-2)
Supplement: Supplementary file 1 — Additional file 1. List of all isolation with accession number. [file 12985_2023_2102_MOESM1_ESM.csv]

## Sheet: Sheet1
accesion number	year	countray	Amino Acid Site
			5	93	267	297	300	324	370	389	440	447
MF177224.1	1997	Italy	A	N	F	A	G	Y	Q	T	A	I	CPV2a
MF177241.1	2003	Argantina	A	N	F	N	G	Y	Q	T	T	I
MF177281.1	2006	Uruguay	A	N	F	N	G	Y	Q	T	T	I
KM457132.1	2010	Uruguay	A	N	Y	A	G	I	Q	T	A	I
KM457102.1	2010	Uruguay	A	N	Y	A	G	I	Q	T	A	I
KM457134.1	2010	Uruguay	A	N	Y	A	G	I	Q	T	A	I
KM457136.1	2010	Uruguay	A	N	Y	A	G	I	Q	T	A	I
JQ268283.1	2011	China	A	N	F	A	G	I	Q	T	T	I
MF177277.1	2011	Ecuador	A	N	F	A	G	Y	Q	T	S	I
KM457141.1	2011	Uruguay	A	N	Y	A	G	I	Q	T	A	I
MF177268.1	2011	Ecuador	A	N	F	A	G	Y	Q	T	S	I
KM457135.1	2011	Uruguay	A	N	Y	A	G	I	Q	T	A	I
MF177265.1	2011	Ecuador	A	N	F	A	G	Y	Q	T	S	I
LC214970.1	2013	Viet Nam	A	N	Y	A	G	I	Q	T	A	I
KF676668.1	2013	China	A	N	Y	A	G	I	Q	T	A	I
KR002794.1	2013	China	A	N	F	A	G	I	Q	T	T	I
KR002792.1	2013	China	A	N	Y	A	G	I	Q	T	A	I
KR002795.1	2013	China	A	N	F	A	G	I	Q	T	T	I
KR002800.1	2014	China	A	N	Y	A	G	I	Q	T	A	I
KR002805.1	2014	China	A	N	Y	A	G	I	Q	T	A	I
MG583676.1	2015	China	A	N	Y	A	G	I	Q	T	A	I
MW889115.1	2016	Peru	A	N	F	A	G	Y	Q	T	S	I
MW889103.1	2016	Peru	A	N	F	A	G	Y	Q	T	S	I
MW889098.1	2016	Peru	A	N	F	A	G	Y	Q	T	S	I
MW889104.1	2016	Peru	A	N	F	A	G	Y	Q	T	S	I
MW889095.1	2016	Peru	A	N	F	A	G	Y	Q	T	S	I
MK144546.1	2017	South Korea	A	N	F	A	G	I	Q	T	T	I
MT106238.1	2017	Viet Nam	A	N	Y	A	G	I	Q	T	A	I
MK144545.1	2017	South Korea	A	N	Y	A	G	I	Q	T	A	I
MT629886.1	2018	Bangeladesh	A	N	Y	A	G	I	Q	T	A	I
MH545963.1	2018	India	A	N	Y	A	G	I	Q	T	A	I
MW653249.1	2020	Iran	A	N	Y	A	G	I	Q	T	A	I
MW653250.1	2020	Iran	A	N	Y	A	G	I	Q	T	A	I
MW653248.1	2020	Iran	A	N	F	A	G	I	Q	T	T	I
MW653256.1	2020	Iran	A	N	F	A	G	Y	Q	T	T	I
MF177225.1	1998	Italy	A	N	F	A	G	Y	Q	T	T	I	CPV2b
MF177226.1	1998	Italy	A	N	F	S	G	Y	Q	T	T	I
MF177232.1	1998	Italy	A	N	F	A	G	Y	Q	N	T	I
MF177246.1	2009	Argantina	A	N	F	N	G	Y	Q	T	T	I
JQ268284.1	2011	China	A	N	Y	A	G	I	Q	T	A	I
MF177280.1	2011	Ecuador	A	N	F	A	G	Y	Q	T	T	I
MF177269.1	2011	Ecuador	A	N	F	A	G	Y	Q	T	S	I
MF177258.1	2013	Brazil	A	N	F	N	G	L	Q	T	T	I
KR002796.1	2013	China	A	N	Y	A	G	I	Q	T	A	I
MF177259.1	2013	Brazil	A	N	F	A	G	Y	Q	T	T	I
MF177251.1	2013	Brazil	A	N	F	A	G	Y	Q	T	T	I
MF177256.1	2013	Brazil	A	N	F	N	G	L	Q	T	T	I
KR002793.1	2013	China	A	N	Y	A	G	I	Q	T	A	I
KX774249.1	2014	Brazil	A	N	F	A	G	L	Q	T	T	I
KX774251.1	2015	Brazil	A	N	F	A	G	L	Q	T	T	I
KX774252.1	2015	Brazil	A	N	F	A	G	L	Q	T	T	I
MW889102.1	2016	Peru	A	N	F	A	G	Y	Q	T	S	I
MW889101.1	2016	Peru	A	N	F	A	G	Y	Q	T	S	I
MW889099.1	2016	Peru	A	N	F	A	G	Y	Q	T	S	I
KX774250.1	2016	Brazil	A	N	F	A	G	L	Q	T	T	I
LC270892.1	2017	Japan	A	K	F	A	V	Y	Q	N	T	I
LC270891.1	2017	Japan	A	N	F	A	G	Y	Q	T	T	I
MZ362881.1	2019	Austurelia	G	N	Y	A	G	Y	Q	T	T	I
MW539053.1	2020	Turkey	A	N	Y	A	G	I	Q	T	A	I
MW653251.1	2020	Iran	A	N	F	A	G	L	Q	T	T	I
MW653252.1	2020	Iran	A	K	F	A	V	Y	Q	N	T	I
MF177234.1	2003	Italy	A	N	F	A	G	Y	Q	T	T	I	CPV2c
MF177236.1	2004	Italy	A	N	F	A	G	Y	Q	T	T	I
MF177238.1	2005	Italy	A	N	F	A	G	Y	Q	T	T	I
KM457104.1	2006	Uruguay	A	N	F	A	G	Y	Q	T	T	I
KM457103.1	2006	Uruguay	A	N	F	A	G	Y	Q	T	T	I
KM457105.1	2006	Uruguay	A	N	F	A	G	Y	Q	T	T	I
KM457107.1	2007	Uruguay	A	N	F	A	G	Y	Q	T	T	I
KM457108.1	2007	Uruguay	A	N	F	A	G	Y	Q	T	T	I
MF177237.1	2007	Italy	A	N	F	A	G	Y	Q	T	T	I
KM457111.1	2008	Uruguay	A	N	F	A	G	Y	Q	T	T	I
MF177242.1	2008	Argantina	A	N	F	A	G	Y	Q	T	T	I
MF177245.1	2008	Argantina	A	N	F	A	G	Y	Q	T	T	I
KM457112.1	2008	Uruguay	A	N	F	A	G	Y	Q	T	T	I
KM457116.1	2009	Uruguay	A	N	F	A	G	Y	Q	T	T	I
MF177228.1	2009	Italy	A	N	F	A	G	Y	Q	T	T	I
KM457115.1	2009	Uruguay	A	N	F	A	G	Y	Q	T	T	I
MF177227.1	2009	Ferance	A	N	F	A	G	Y	Q	T	T	I
KU508407.1	2009	Italy	A	N	F	A	G	Y	Q	T	T	I
MF177262.1	2009	Paraguay	A	N	F	A	G	Y	Q	T	T	I
MF177252.1	2010	Brazil	A	N	F	A	G	Y	Q	T	T	I
MF177247.1	2010	Argantina	A	N	F	A	G	Y	Q	T	A	I
MF177230.1	2010	Italy	A	N	F	A	G	Y	Q	T	T	I
MF177250.1	2010	Brazil	A	N	F	A	G	Y	Q	T	T	I
KM457119.1	2010	Uruguay	A	N	F	A	G	Y	Q	T	T	I
KM457120.1	2010	Uruguay	A	N	F	A	G	Y	Q	T	T	I
MF177285.1	2010	Uruguay	A	N	F	A	G	Y	Q	T	A	I
KM457125.1	2011	Uruguay	A	N	F	A	G	Y	Q	T	T	I
MF177263.1	2011	Ecuador	A	N	F	A	G	Y	Q	T	T	I
MF177267.1	2011	Ecuador	A	N	F	A	G	Y	Q	T	T	I
MF177275.1	2011	Ecuador	A	N	F	A	G	Y	Q	T	T	I
MF177272.1	2011	Ecuador	A	N	F	A	G	Y	Q	T	T	I
KM457130.1	2011	Uruguay	A	N	F	A	G	Y	Q	T	T	I
MF177279.1	2011	Ecuador	A	N	F	A	G	Y	Q	T	T	I
KM457131.1	2011	Uruguay	A	N	F	A	G	Y	Q	T	T	I
KM457124.1	2011	Uruguay	A	N	F	A	G	Y	Q	T	T	I
MF177260.1	2012	Brazil	A	N	F	A	G	Y	Q	T	T	I
MF177229.1	2012	Albania	A	N	F	A	G	Y	Q	T	T	I
LC214969.1	2013	Viet Nam	G	N	Y	A	G	I	R	T	T	I
MH800217.1	2013	Argantina	A	N	F	A	G	Y	Q	T	T	I
MF177261.1	2013	Brazil	A	N	F	A	G	Y	Q	T	T	I
MF177257.1	2014	Brazil	A	N	F	A	G	Y	Q	T	T	I
KU508691.1	2015	Austurelia	A	N	F	A	G	Y	Q	T	T	I
KU508692.1	2015	Austurelia	A	N	F	A	G	Y	Q	T	T	I
KU508693.1	2015	Austurelia	A	N	F	A	G	Y	Q	T	T	I
KY073269.1	2015	Brazil	A	N	F	A	G	Y	Q	T	T	I
MH711902.1	2016	Thailand	G	N	Y	A	G	I	R	T	T	I
MW889097.1	2016	Peru	A	N	F	A	G	Y	Q	T	T	I
MW889110.1	2016	Peru	A	N	F	A	G	Y	Q	T	T	I
MW889106.1	2016	Peru	A	N	F	A	G	Y	Q	T	T	I
MH711894.1	2016	Thailand	G	N	Y	A	G	I	R	T	T	I
MK144544.1	2017	South Korea	G	N	Y	A	G	I	R	T	T	I
MH660909.1	2017	Mongolia	G	N	Y	A	G	I	R	T	T	I
MK306290.1	2017	South Korea	G	N	Y	A	G	I	R	T	T	I
MK306289.1	2017	South Korea	A	N	Y	A	G	I	R	T	T	I
MT106228.1	2017	Viet Nam	G	N	Y	A	G	I	R	T	T	I
MT106230.1	2017	Viet Nam	G	N	Y	A	G	I	R	T	T	M
MT106232.1	2017	Viet Nam	G	N	Y	A	G	I	R	T	T	M
MW889120.1	2017	Peru	A	N	F	A	G	Y	Q	T	T	I
MW889119.1	2017	Peru	A	N	F	A	G	Y	Q	T	T	I
MT106237.1	2017	Viet Nam	G	N	Y	A	G	I	R	T	T	M
MW889116.1	2017	Peru	A	N	F	A	G	Y	Q	T	T	I
MN832850.1	2018	Taiwan	G	N	Y	A	G	I	R	T	T	I
MW811189.1	2020	China	G	N	Y	A	G	I	R	T	T	I
MW811188.1	2020	China	G	N	Y	A	G	I	R	T	T	I
MW653253.1	2020	Iran	A	N	F	A	G	Y	Q	T	T	I
